# Supplementary material for: Defective bone repair in mast cell-deficient Cpa3Cre/+ mice
Source: PLoS One. 2017 Mar 28;12(3):e0174396. doi: 10.1371/journal.pone.0174396 (PMC5369761; doi:10.1371/journal.pone.0174396)
Supplement: S1 File — Dataset to the article. (XLSX) [file pone.0174396.s001.xlsx]

## Sheet: mCT
type	time	site	BV.TV	Tb.Th	Tb.Sp	Po.V.op	Po.op.
1_WT	05d	G+M	1.15	0.03661	0.53373	0.77706	98.8486
1_WT	05d	G+M	1.11	0.054035	0.573535	0.774055	98.8797
1_WT	05d	G+M	0.84	0.03384	0.61117	0.774485	98.9799
1_WT	05d	G+M	0.68	0.04374	0.5894	0.76401	99.2847
1_WT	05d	G+M	0.87	0.025115	0.566345	0.77262	99.2747
1_WT	05d	G+M	0.27	0.02818	0.597715	0.780675	99.7397
1_WT	05d	G+M	0.67	0.04004	0.62109	0.780885	99.1558
1_WT	05d	G+M	0.55	0.06931	0.593305	0.775055	99.3873
1_WT	05d	G+M	0.75	0.04147	0.649515	0.88964	99.3545
1_WT	05d	G+M	2.58	0.053805	0.581215	0.762535	97.8619
1_WT	05d	G+M	2.33	0.090375	0.59429	0.76782	97.1174
1_WT	05d	G+M	0.5	0.04589	0.6212	0.78048	99.3634
1_WT	05d	G+M	0.1	0.044735	0.63415	0.789035	99.8852
1_WT	05d	Cortex	31.6076	0.20662	0.29941	0.55867	68.3881
1_WT	05d	Cortex	39.1639	0.21272	0.2835	0.48753	60.8349
1_WT	05d	Cortex	30.6163	0.16776	0.32179	0.56349	69.3552
1_WT	05d	Cortex	39.2769	0.23338	0.23669	0.49738	60.7201
1_WT	05d	Cortex	30.5933	0.19065	0.33141	0.5611	69.3903
1_WT	05d	Cortex	33.1632	0.19808	0.26743	0.54292	66.8241
1_WT	05d	Cortex	32.891	0.21345	0.29941	0.54519	67.1027
1_WT	05d	Cortex	30.6741	0.20318	0.29932	0.59441	69.3234
1_WT	05d	Cortex	28.9008	0.20036	0.30737	0.57765	71.0983
1_WT	05d	Cortex	32.7075	0.20905	0.31176	0.53928	67.2922
1_WT	05d	Cortex	29.4029	0.19389	0.29511	0.57671	70.5964
1_WT	05d	Cortex	44.9232	0.24652	0.22554	0.4535	55.0631
1_WT	05d	Cortex	32.9465	0.21933	0.30544	0.54415	67.0518
2_Cpa3Cre	05d	G+M	0.39	0.0344	0.61742	0.7814	99.6774
2_Cpa3Cre	05d	G+M	0.27	0.03812	0.63387	0.778935	99.717
2_Cpa3Cre	05d	G+M	2.4	0.075545	0.60752	0.760635	97.1144
2_Cpa3Cre	05d	G+M	0.1	0.03695	0.622175	0.78364	99.906
2_Cpa3Cre	05d	G+M	0.01	0.02709	0.633025	0.78267	99.9846
2_Cpa3Cre	05d	G+M	0.11	0.02572	0.634705	0.775195	99.8616
2_Cpa3Cre	05d	G+M	0.27	0.021545	0.586245	0.777345	99.7638
2_Cpa3Cre	05d	G+M	0.87	0.0252	0.609525	0.77263	98.9003
2_Cpa3Cre	05d	G+M	0.98	0.048815	0.58437	0.791775	99.0291
2_Cpa3Cre	05d	G+M	0.26	0.04273	0.62922	0.77734	99.7276
2_Cpa3Cre	05d	G+M	0.2	0.0345	0.63154	0.776135	99.7454
2_Cpa3Cre	05d	Cortex	29.2857	0.1837	0.26778	0.5698	70.7121
2_Cpa3Cre	05d	Cortex	28.721	0.18597	0.28508	0.58227	71.2772
2_Cpa3Cre	05d	Cortex	35.677	0.19592	0.3176	0.52653	64.2794
2_Cpa3Cre	05d	Cortex	37.8546	0.22223	0.25881	0.50881	62.116
2_Cpa3Cre	05d	Cortex	32.8889	0.20147	0.31642	0.54813	67.0978
2_Cpa3Cre	05d	Cortex	30.3032	0.18909	0.31006	0.56309	69.6867
2_Cpa3Cre	05d	Cortex	29.5707	0.1839	0.28394	0.57675	70.4106
2_Cpa3Cre	05d	Cortex	30.2309	0.18121	0.30523	0.56668	69.7485
2_Cpa3Cre	05d	Cortex	28.6531	0.18839	0.34485	0.59045	71.3448
2_Cpa3Cre	05d	Cortex	28.4314	0.19585	0.34182	0.58943	71.5674
2_Cpa3Cre	05d	Cortex	27.2971	0.17985	0.31046	0.59068	72.7025
1_WT	14d	G+M	13.13	0.031225	0.13086	0.68001	86.0603
1_WT	14d	G+M	3.48	0.02778	0.34267	0.748975	97.0857
1_WT	14d	G+M	9.66	0.04297	0.222395	0.70235	90.6307
1_WT	14d	G+M	9.9	0.0296	0.15564	0.705535	90.1875
1_WT	14d	G+M	23.46	0.03826	0.18336	0.59801	77.7412
1_WT	14d	G+M	9.65	0.0323	0.230905	0.70404	90.6958
1_WT	14d	G+M	23.55	0.03163	0.14016	0.58996	76.4722
1_WT	14d	G+M	10.22	0.03253	0.34502	0.70297	89.4583
1_WT	14d	G+M	6.02	0.03133	0.31506	0.738855	94.7489
1_WT	14d	G+M	4.96	0.03085	0.296995	0.745505	95.5401
1_WT	14d	G+M	3.97	0.026155	0.2096	0.74837	95.7847
1_WT	14d	G+M	7.83	0.028055	0.233725	0.71825	92.4199
1_WT	14d	G+M	3.03	0.026965	0.420985	0.758985	97.3839
1_WT	14d	G+M	19.28	0.03339	0.168845	0.6307	81.9697
1_WT	14d	G+M	12.16	0.03171	0.251855	0.693775	87.9822
1_WT	14d	G+M	9.24	0.032775	0.308825	0.73643	90.1794
1_WT	14d	G+M	8.39	0.030535	0.40483	0.71102	90.5621
1_WT	14d	G+M	5.94	0.03321	0.349205	0.742925	94.2632
1_WT	14d	G+M	2.11	0.030565	0.469615	0.759595	98.0471
1_WT	14d	G+M	10.92	0.0366	0.29264	0.687955	88.383
1_WT	14d	G+M	1.8	0.021085	0.40473	0.76198	98.3854
1_WT	14d	G+M	8.16	0.02878	0.227685	0.71866	91.392
1_WT	14d	G+M	1.08	0.054815	0.492455	0.81836	98.8393
1_WT	14d	G+M	13.68	0.035235	0.24473	0.668155	87.6504
1_WT	14d	Cortex	42.9765	0.14598	0.25591	0.48859	56.9819
1_WT	14d	Cortex	37.8029	0.14096	0.2603	0.50097	62.1699
1_WT	14d	Cortex	40.4327	0.19196	0.20742	0.4839	59.5592
1_WT	14d	Cortex	34.6123	0.14998	0.22103	0.53982	65.3701
1_WT	14d	Cortex	37.093	0.14479	0.20864	0.51521	62.898
1_WT	14d	Cortex	41.981	0.1585	0.25909	0.46744	58.0087
1_WT	14d	Cortex	34.2037	0.15194	0.29991	0.53739	65.7829
1_WT	14d	Cortex	32.2048	0.17401	0.34849	0.55375	67.7862
1_WT	14d	Cortex	38.6171	0.16796	0.23799	0.5013	61.3656
1_WT	14d	Cortex	35.1338	0.1388	0.22738	0.52231	64.8183
1_WT	14d	Cortex	33.0035	0.17495	0.27217	0.54868	66.9836
1_WT	14d	Cortex	28.965	0.15974	0.33771	0.58175	71.0209
1_WT	14d	Cortex	34.6653	0.18034	0.27244	0.52792	65.334
1_WT	14d	Cortex	33.3435	0.21111	0.32679	0.53855	66.6497
1_WT	14d	Cortex	32.5968	0.18253	0.29577	0.5521	67.4014
1_WT	14d	Cortex	26.8393	0.18967	0.37878	0.67541	73.1602
1_WT	14d	Cortex	29.2121	0.19748	0.3671	0.58301	70.7876
1_WT	14d	Cortex	32.1465	0.20666	0.35309	0.55884	67.8534
1_WT	14d	Cortex	36.8129	0.22111	0.31399	0.50916	63.1869
1_WT	14d	Cortex	35.1631	0.2071	0.28486	0.53398	64.8341
1_WT	14d	Cortex	35.3832	0.17741	0.22867	0.52784	64.6144
1_WT	14d	Cortex	29.4709	0.18695	0.35454	0.58086	70.5267
1_WT	14d	Cortex	30.756	0.18236	0.32065	0.66526	69.2354
1_WT	14d	Cortex	32.7067	0.1995	0.36018	0.55414	67.2828
2_Cpa3Cre	14d	G+M	5.85	0.03694	0.38788	0.74022	94.6405
2_Cpa3Cre	14d	G+M	8.41	0.034935	0.233225	0.71661	91.936
2_Cpa3Cre	14d	G+M	11.29	0.030845	0.12142	0.697465	88.4044
2_Cpa3Cre	14d	G+M	17.22	0.03903	0.16172	0.62709	82.1673
2_Cpa3Cre	14d	G+M	0.37	0.040975	0.54919	0.78322	99.5391
2_Cpa3Cre	14d	G+M	0.1	0.03081	0.569625	0.785375	99.9205
2_Cpa3Cre	14d	G+M	17.04	0.037955	0.16888	0.63806	83.349
2_Cpa3Cre	14d	G+M	11.01	0.03463	0.23009	0.685805	89.5142
2_Cpa3Cre	14d	G+M	8.86	0.038725	0.191485	0.697655	90.062
2_Cpa3Cre	14d	G+M	10.83	0.044275	0.23392	0.698145	88.542
2_Cpa3Cre	14d	G+M	15.38	0.031385	0.150215	0.65946	85.2586
2_Cpa3Cre	14d	G+M	3.08	0.03397	0.425835	0.75365	97.0715
2_Cpa3Cre	14d	G+M	6.14	0.031025	0.33687	0.72979	94.1156
2_Cpa3Cre	14d	G+M	2.11	0.027745	0.45203	0.75605	98.0678
2_Cpa3Cre	14d	G+M	11.87	0.02847	0.13024	0.68515	87.758
2_Cpa3Cre	14d	G+M	4.3	0.0239	0.43904	0.74335	96.5037
2_Cpa3Cre	14d	G+M	2.96	0.027495	0.42124	0.755345	97.5646
2_Cpa3Cre	14d	G+M	9.97	0.03542	0.28872	0.70325	90.8131
2_Cpa3Cre	14d	G+M	13.59	0.033575	0.19609	0.67594	86.0186
2_Cpa3Cre	14d	Cortex	41.9327	0.1553	0.12122	0.46782	58.0565
2_Cpa3Cre	14d	Cortex	47.4353	0.2007	0.20274	0.43075	52.5577
2_Cpa3Cre	14d	Cortex	41.7978	0.15696	0.11556	0.46878	58.1753
2_Cpa3Cre	14d	Cortex	47.3892	0.1816	0.12606	0.29675	52.607
2_Cpa3Cre	14d	Cortex	44.6399	0.16256	0.19506	0.44839	55.3428
2_Cpa3Cre	14d	Cortex	44.6408	0.18074	0.17357	0.44601	55.3493
2_Cpa3Cre	14d	Cortex	41.3771	0.16575	0.19789	0.48017	58.6191
2_Cpa3Cre	14d	Cortex	40.2759	0.16139	0.14558	0.4838	59.7124
2_Cpa3Cre	14d	Cortex	37.5274	0.16967	0.19937	0.50992	62.4209
2_Cpa3Cre	14d	Cortex	36.5358	0.15564	0.2113	0.51403	63.4438
2_Cpa3Cre	14d	Cortex	27.194	0.14395	0.29822	0.59626	72.7925
2_Cpa3Cre	14d	Cortex	39.3798	0.21184	0.28231	0.49918	60.6098
2_Cpa3Cre	14d	Cortex	43.633	0.182	0.13843	0.46162	56.3559
2_Cpa3Cre	14d	Cortex	41.7314	0.14486	0.19703	0.47328	58.2523
2_Cpa3Cre	14d	Cortex	44.9964	0.18211	0.17627	0.44783	54.9746
2_Cpa3Cre	14d	Cortex	45.8014	0.18207	0.198	0.44495	54.1781
2_Cpa3Cre	14d	Cortex	42.5855	0.17541	0.23541	0.4699	57.3663
2_Cpa3Cre	14d	Cortex	42.9833	0.12895	0.16338	0.46031	56.9675
2_Cpa3Cre	14d	Cortex	39.7711	0.16204	0.26674	0.49567	60.1831
1_WT	28d	G+M	33.95	0.051065	0.172355	0.568335	70.9699
1_WT	28d	G+M	20.04	0.043535	0.19509	0.62454	79.6389
1_WT	28d	G+M	28.03	0.06277	0.17357	0.560095	70.906
1_WT	28d	G+M	26.07	0.054305	0.14604	0.57369	72.6376
1_WT	28d	G+M	30.15	0.071445	0.1703	0.53836	67.1673
1_WT	28d	G+M	12.23	0.057925	0.275435	0.68118	87.9855
1_WT	28d	G+M	21.97	0.0673	0.204155	0.577785	76.7693
1_WT	28d	G+M	10.69	0.05606	0.305885	0.697715	89.6799
1_WT	28d	G+M	30.6579	0.07804	0.1978	0.536435	66.1449
1_WT	28d	G+M	11.4187	0.05425	0.31318	0.691695	88.248
1_WT	28d	G+M	31.8919	0.069535	0.14259	0.53099	66.5845
1_WT	28d	G+M	27.0944	0.061085	0.220435	0.564025	71.8144
1_WT	28d	G+M	13.8493	0.05621	0.222115	0.671305	83.613
1_WT	28d	Cortex	34.7613	0.12734	0.30897	0.52797	65.1642
1_WT	28d	Cortex	36.3345	0.15423	0.31407	0.52095	63.5979
1_WT	28d	Cortex	41.9493	0.22255	0.26488	0.4741	58.0361
1_WT	28d	Cortex	42.4791	0.16639	0.2959	0.46426	57.4554
1_WT	28d	Cortex	39.4108	0.16539	0.3073	0.49178	60.4318
1_WT	28d	Cortex	47.0908	0.1726	0.25868	0.42516	52.7621
1_WT	28d	Cortex	33.9642	0.18684	0.31568	0.53916	66
1_WT	28d	Cortex	38.7511	0.17136	0.29774	0.49722	61.1992
1_WT	28d	Cortex	36.234	0.1806	0.27881	0.51906	63.7157
1_WT	28d	Cortex	37.605	0.15279	0.27009	0.51072	62.3498
1_WT	28d	Cortex	42.2627	0.19409	0.27672	0.46444	57.6362
1_WT	28d	Cortex	35.5733	0.18338	0.32073	0.53013	64.3666
1_WT	28d	Cortex	40.4093	0.18551	0.29184	0.48114	59.5446
2_Cpa3Cre	28d	G+M	12.81	0.053725	0.227485	0.679185	87.4412
2_Cpa3Cre	28d	G+M	23.19	0.064455	0.18512	0.59822	74.9053
2_Cpa3Cre	28d	G+M	26.98	0.05359	0.2508	0.57542	72.9154
2_Cpa3Cre	28d	G+M	22.95	0.052585	0.1822	0.60176	73.5289
2_Cpa3Cre	28d	G+M	20.26	0.056855	0.171415	0.62279	77.8992
2_Cpa3Cre	28d	G+M	12.1	0.044085	0.209595	0.684835	86.6524
2_Cpa3Cre	28d	G+M	9.24	0.037595	0.191705	0.705615	89.8051
2_Cpa3Cre	28d	G+M	22.8	0.05518	0.17169	0.59786	76.5593
2_Cpa3Cre	28d	G+M	16.26	0.05414	0.186105	0.654065	82.1408
2_Cpa3Cre	28d	G+M	14.12	0.04514	0.195425	0.669125	84.8236
2_Cpa3Cre	28d	G+M	10.21	0.04207	0.211695	0.69809	89.7259
2_Cpa3Cre	28d	G+M	12.35	0.045085	0.2626	0.6874	85.5977
2_Cpa3Cre	28d	G+M	7.58	0.036465	0.2168	0.72493	91.6208
2_Cpa3Cre	28d	G+M	9.52	0.058165	0.35221	0.711245	91.3157
2_Cpa3Cre	28d	G+M	21.06	0.063535	0.26513	0.6129	78.0475
2_Cpa3Cre	28d	G+M	25.08	0.06274	0.178725	0.58523	71.8014
2_Cpa3Cre	28d	G+M	22.94	0.05938	0.18585	0.60855	76.6908
2_Cpa3Cre	28d	G+M	7.75	0.05898	0.255425	0.72523	90.8116
2_Cpa3Cre	28d	G+M	12.88	0.059375	0.21618	0.67615	85.7811
2_Cpa3Cre	28d	Cortex	56.9042	0.14343	0.15329	0.34727	42.9772
2_Cpa3Cre	28d	Cortex	49.5316	0.12891	0.20805	0.41076	50.2821
2_Cpa3Cre	28d	Cortex	39.3748	0.14155	0.21915	0.49881	60.5639
2_Cpa3Cre	28d	Cortex	40.7094	0.16337	0.22856	0.47981	59.2208
2_Cpa3Cre	28d	Cortex	43.3721	0.16861	0.17935	0.45856	56.5981
2_Cpa3Cre	28d	Cortex	34.1194	0.13979	0.25178	0.53639	65.8434
2_Cpa3Cre	28d	Cortex	29.1761	0.15891	0.30895	0.57369	70.8072
2_Cpa3Cre	28d	Cortex	44.5655	0.12014	0.16152	0.4523	55.3676
2_Cpa3Cre	28d	Cortex	54.242	0.15039	0.17684	0.3685	45.6048
2_Cpa3Cre	28d	Cortex	46.214	0.19323	0.16766	0.44255	53.7339
2_Cpa3Cre	28d	Cortex	35.2588	0.19978	0.25618	0.53161	64.7304
2_Cpa3Cre	28d	Cortex	33.4891	0.18257	0.26003	0.53729	66.4948
2_Cpa3Cre	28d	Cortex	30.7389	0.13788	0.27206	0.55901	69.1822
2_Cpa3Cre	28d	Cortex	47.3936	0.18282	0.25172	0.42908	52.5252
2_Cpa3Cre	28d	Cortex	36.1158	0.19132	0.30769	0.52162	63.8532
2_Cpa3Cre	28d	Cortex	38.7734	0.13227	0.27834	0.50083	61.1413
2_Cpa3Cre	28d	Cortex	44.591	0.13384	0.23528	0.45306	55.3104
2_Cpa3Cre	28d	Cortex	37.6425	0.16934	0.26391	0.51322	62.3143
2_Cpa3Cre	28d	Cortex	37.9799	0.20519	0.29792	0.50785	61.9985
1_WT	56d	G+M	24.04	0.07987	0.21917	0.62563	81.3296
1_WT	56d	G+M	19.24	0.08626	0.209155	0.6309	79.4968
1_WT	56d	G+M	33.49	0.10284	0.249545	0.519255	62.0191
1_WT	56d	G+M	21.12	0.09848	0.25769	0.616195	75.4605
1_WT	56d	G+M	22.99	0.09166	0.307665	0.597615	73.1025
1_WT	56d	G+M	18.33	0.09231	0.316555	0.63858	80.8872
1_WT	56d	G+M	20.03	0.096415	0.2733	0.62691	76.8363
1_WT	56d	G+M	25.18	0.095925	0.252745	0.588	71.4109
1_WT	56d	G+M	18.64	0.08552	0.19817	0.635575	79.1406
1_WT	56d	G+M	22.62	0.10144	0.224115	0.60454	73.5286
1_WT	56d	Cortex	37.9976	0.16939	0.25353	0.48095	61.9549
1_WT	56d	Cortex	44.1922	0.18229	0.24705	0.45539	55.7456
1_WT	56d	Cortex	43.0378	0.19133	0.2574	0.46228	56.8981
1_WT	56d	Cortex	41.1827	0.18354	0.25025	0.48025	58.7885
1_WT	56d	Cortex	40.3796	0.13704	0.18829	0.49085	59.5984
1_WT	56d	Cortex	49.3145	0.19654	0.25199	0.41484	50.6435
1_WT	56d	Cortex	45.534	0.16489	0.20573	0.44756	54.4311
1_WT	56d	Cortex	34.133	0.20052	0.28734	0.53875	65.7716
1_WT	56d	Cortex	38.1136	0.19445	0.27993	0.49997	61.8758
1_WT	56d	Cortex	46.1504	0.18352	0.20362	0.43969	53.8239
2_Cpa3Cre	56d	G+M	15.28	0.081045	0.314815	0.77721	87.1337
2_Cpa3Cre	56d	G+M	11.15	0.06448	0.2753	0.69238	81.1929
2_Cpa3Cre	56d	G+M	7.58	0.061225	0.3652	0.718535	86.2387
2_Cpa3Cre	56d	G+M	7.26	0.055045	0.326945	0.72439	90.6824
2_Cpa3Cre	56d	G+M	24	0.09337	0.251415	0.593975	90.8929
2_Cpa3Cre	56d	G+M	31.35	0.11341	0.260175	0.534625	71.9395
2_Cpa3Cre	56d	G+M	31.35	0.11341	0.260175	0.534625	65.3306
2_Cpa3Cre	56d	G+M	14.1233	0.10209	0.28277	1.316	85.8668
2_Cpa3Cre	56d	G+M	11.3168	0.08506	0.24483	1.36334	88.6811
2_Cpa3Cre	56d	G+M	14.071	0.09809	0.27235	1.3169	85.9255
2_Cpa3Cre	56d	G+M	15.066	0.08034	0.29352	1.30166	84.9311
2_Cpa3Cre	56d	G+M	10.7537	0.08246	0.26684	1.36111	89.2407
2_Cpa3Cre	56d	G+M	17.6698	0.11528	0.33074	1.07953	82.3241
2_Cpa3Cre	56d	G+M	23.7134	0.12245	0.30678	1.16808	76.2662
2_Cpa3Cre	56d	Cortex	33.3245	0.16586	0.29709	0.53716	66.6606
2_Cpa3Cre	56d	Cortex	31.8485	0.16696	0.31663	0.65112	68.1337
2_Cpa3Cre	56d	Cortex	37.6245	0.19762	0.2593	0.5066	62.3527
2_Cpa3Cre	56d	Cortex	30.0846	0.18439	0.31077	0.571	69.8983
2_Cpa3Cre	56d	Cortex	38.7914	0.16034	0.24654	0.50114	61.1795
2_Cpa3Cre	56d	Cortex	29.8931	0.16003	0.32508	0.67636	70.0507
2_Cpa3Cre	56d	Cortex	36.8011	0.16517	0.27534	0.51987	63.1216
2_Cpa3Cre	56d	Cortex	37.0368	0.16984	0.25017	0.51423	62.9481
2_Cpa3Cre	56d	Cortex	34.0829	0.16847	0.29929	0.53104	65.9021
2_Cpa3Cre	56d	Cortex	33.7972	0.19468	0.31522	0.54056	66.1716
2_Cpa3Cre	56d	Cortex	36.4883	0.14398	0.25252	0.5173	63.4999
2_Cpa3Cre	56d	Cortex	28.9827	0.17199	0.37767	0.58484	71.0104
2_Cpa3Cre	56d	Cortex	51.4228	0.15786	0.20029	0.34318	48.561
2_Cpa3Cre	56d	Cortex	47.7296	0.19624	0.22805	0.42725	52.1596

## Sheet: mCT vascular channels
type	site	time	BV/TV	Tb.Th	Tb.Sp	Tb.N	Conn.Dn
1_WT	G+M	05d	33.0309	29.4	34.67	11.2351	5.97574
1_WT	G+M	05d	10.981	20.93	48.43	5.24649	2.50168
1_WT	G+M	05d	12.6309	20.8	77.15	6.07296	2.99872
1_WT	G+M	05d	1.12413	15.08	117.95	0.74539	0.410612
1_WT	G+M	05d	10.6475	19.45	64.99	5.47512	3.75763
1_WT	G+M	05d	11.0789	22.14	95.1	5.0051	1.08012
1_WT	G+M	05d	10.8092	28.24	66.15	3.827	1.69199
1_WT	G+M	05d	5.2372	18.07	109.67	2.89861	1.04192
1_WT	G+M	05d	0.68023	17.46	53.95	3.8961	0.0564501
1_WT	G+M	05d	14.6664	21.08	47.5	6.9564	2.1446
1_WT	G+M	05d	0	0	73.19	0	0
1_WT	G+M	05d	12.4306	24.21	59.86	5.1351	1.56769
1_WT	G+M	05d	1.01619	15.4	134.54	0.65969	0.253194
1_WT	G+M	05d	2.23871	18.59	103.38	1.20446	0.286051
1_WT	Cortex	05d	1.10137	22.89	211.88	0.48111	0.250922
1_WT	Cortex	05d	0.55597	31.37	219.49	1.77244	0.686191
1_WT	Cortex	05d	0.08281	10.13	230.57	0.08175	0.0149192
1_WT	Cortex	05d	1.0574	14.47	186.62	0.73082	0.569525
1_WT	Cortex	05d	0.697	15.88	219.28	0.43905	0.267915
1_WT	Cortex	05d	0.2093	17.13	206.57	0.12221	0.0460975
1_WT	Cortex	05d	0.77892	20.85	212.06	0.37366	0.186937
1_WT	Cortex	05d	0.34623	16.83	198.16	0.20567	0.081996
1_WT	Cortex	05d	0.059	16.06	243.59	0.03673	0
1_WT	Cortex	05d	1.19109	26.63	208.07	0.44721	0.0508664
1_WT	Cortex	05d	0.01157	13.16	220.21	0.00879	0
1_WT	Cortex	05d	0	0	216.06	0	0
1_WT	Cortex	05d	0.0332	17.64	284.33	0.01883	0
1_WT	Cortex	05d	0.01906	13.09	224.8	0.01456	0
2_Cre	G+M	05d	2.41937	14.1	50.23	1.71588	0
2_Cre	G+M	05d	0.46354	12.91	53.04	0.35919	0
2_Cre	G+M	05d	6.75374	19.86	89.63	3.40071	1.24718
2_Cre	G+M	05d	6.4079	20.41	68.49	3.14002	0.643599
2_Cre	G+M	05d	1.52819	14.83	39.09	1.03068	0.219878
2_Cre	G+M	05d	4.34919	18.83	112.44	2.31001	0.656379
2_Cre	G+M	05d	1.59272	17.95	151.86	0.88718	0.223861
2_Cre	G+M	05d	0.189937	23.45	68.57	0.81007	0.961326
2_Cre	G+M	05d	9.76333	18.88	68	5.1714	1.55786
2_Cre	G+M	05d	5.66529	16.13	65.26	3.51154	0.398328
2_Cre	G+M	05d	0.43348	21.61	302.56	0.20056	0.054917
2_Cre	Cortex	05d	0.17251	22.89	190.55	0.07535	0.0167073
2_Cre	Cortex	05d	0.09013	15.3	192.26	0.0589	0.00841507
2_Cre	Cortex	05d	0.7013	21.06	247.75	0.33299	0.0164519
2_Cre	Cortex	05d	0.36955	22.66	253.89	0.16307	0.00254551
2_Cre	Cortex	05d	0.17619	16.48	229.04	0.10688	0.00736215
2_Cre	Cortex	05d	0	0	203.36	0	0
2_Cre	Cortex	05d	0.28514	49.35	206.43	0.05778	0.0081186
2_Cre	Cortex	05d	0.04167	12.67	207.53	0.03287	0.00402462
2_Cre	Cortex	05d	0.18468	16.1	191.72	0.11474	0.0127015
2_Cre	Cortex	05d	0.68605	26.48	201.02	0.25912	0.00465057
2_Cre	Cortex	05d	0.15901	13.95	179.37	0.11402	0.0133969
1_WT	G+M	14d	37.3687	31.65	42.62	11.8068	8.21651
1_WT	G+M	14d	42.9162	30.04	28.64	14.2867	10.3321
1_WT	G+M	14d	37.7771	34.61	49.53	10.9167	6.38748
1_WT	G+M	14d	34.0197	25.28	32.77	13.4566	8.55794
1_WT	G+M	14d	46.7688	36.2	32.73	12.9196	7.44507
1_WT	G+M	14d	37.7075	27.64	32.92	13.6433	8.66192
1_WT	G+M	14d	28.584	26.24	33.38	10.8945	3.88434
1_WT	G+M	14d	21.9894	33.83	30.45	9.22673	4.04289
1_WT	G+M	14d	41.5128	33.53	33.28	12.381	7.25138
1_WT	G+M	14d	41.1845	30.77	32.24	13.3846	7.82119
1_WT	G+M	14d	43.6527	32.81	32.67	13.3032	8.62723
1_WT	G+M	14d	48.3171	29.79	24.21	16.2216	14.2935
1_WT	G+M	14d	33.22	31.54	40.76	10.5319	5.74607
1_WT	G+M	14d	48.314	32.88	20.73	21.1153	19.3805
1_WT	G+M	14d	40.3009	33.04	34.01	12.1978	6.82948
1_WT	G+M	14d	35.9782	29.28	26.05	14.2301	8.0119
1_WT	G+M	14d	39.0893	36.99	45.49	10.5683	5.41592
1_WT	G+M	14d	51.2787	31.47	24.54	16.2962	13.0213
1_WT	G+M	14d	49.1904	31.1	29.42	15.8179	13.3819
1_WT	G+M	14d	30.9056	30.47	29.41	15.1	11.6658
1_WT	G+M	14d	39.1478	31.23	32.95	12.5372	8.27143
1_WT	G+M	14d	33.2269	30.17	39.66	11.014	5.73658
1_WT	G+M	14d	35.5366	27.96	31.94	12.7093	9.08241
1_WT	G+M	14d	28.7722	28.18	40.86	10.2103	4.96528
1_WT	Cortex	14d	13.5255	39.23	213.48	3.44743	2.02853
1_WT	Cortex	14d	18.1827	39.28	170.51	4.6295	2.12508
1_WT	Cortex	14d	22.3637	41.98	144.67	5.32728	2.39387
1_WT	Cortex	14d	9.31831	33.99	162.06	2.74186	0.665853
1_WT	Cortex	14d	12.3204	41.51	162.57	2.96821	0.494105
1_WT	Cortex	14d	2.35302	19.59	178.56	1.20139	0.212032
1_WT	Cortex	14d	10.943	44.02	195.28	2.48607	0.668294
1_WT	Cortex	14d	12.1453	44.57	179.95	2.72515	0.704448
1_WT	Cortex	14d	0.84115	17.24	193.11	0.48801	0.241356
1_WT	Cortex	14d	1.13612	21.8	201.01	0.52112	0.256177
1_WT	Cortex	14d	1.55846	16.41	210.23	0.94945	0.201939
1_WT	Cortex	14d	2.90135	18.36	223.73	1.57984	0.368139
1_WT	Cortex	14d	8.97413	32.98	210.51	2.72139	2.32193
1_WT	Cortex	14d	14.5188	32.57	172.58	4.4573	3.41876
1_WT	Cortex	14d	16.1735	46.02	183.02	3.51452	1.03537
1_WT	Cortex	14d	13.1703	36.78	162.74	3.58095	1.83895
1_WT	Cortex	14d	5.74505	32.38	219.62	1.77451	0.886998
1_WT	Cortex	14d	15.469	41.17	178.27	3.75715	1.44191
1_WT	Cortex	14d	6.31679	29.15	174.19	2.16685	1.30513
1_WT	Cortex	14d	14.6569	37.13	189.28	3.94769	1.91087
1_WT	Cortex	14d	13.206	38.08	181.18	3.46842	1.22365
1_WT	Cortex	14d	3.73837	33.64	208.71	1.11135	0.415183
1_WT	Cortex	14d	7.71273	24.14	191.33	2.25927	1.40957
1_WT	Cortex	14d	7.92833	21.93	187.98	2.26994	0.947939
2_Cre	G+M	14d	29.1548	29.68	70.5	9.82373	5.06136
2_Cre	G+M	14d	48.1412	32.28	31.23	14.9145	12.8285
2_Cre	G+M	14d	37.8124	28.78	31.79	13.1403	9.66955
2_Cre	G+M	14d	10.2651	19.41	80.19	5.2889	4.15057
2_Cre	G+M	14d	36.4972	31.22	36.16	11.6896	6.41411
2_Cre	G+M	14d	38.7054	30.53	34.16	12.6782	7.9007
2_Cre	G+M	14d	0	0	52.39	0	0
2_Cre	G+M	14d	4.16194	17.88	112.77	2.32817	0.460832
2_Cre	G+M	14d	30.8281	28.28	46.57	10.8997	7.10185
2_Cre	G+M	14d	32.1703	24.43	32.56	13.1703	10.4071
2_Cre	G+M	14d	27.1312	24.42	40.73	11.1096	4.38048
2_Cre	G+M	14d	41.5287	29.59	32.47	14.0333	9.90808
2_Cre	G+M	14d	31.6052	28.65	39.64	11.0317	5.13292
2_Cre	G+M	14d	31.8036	31.88	37.66	9.97702	5.02527
2_Cre	G+M	14d	34.3936	28.32	42.52	12.1445	7.69987
2_Cre	G+M	14d	8.80563	21.04	49.45	4.18614	0.849582
2_Cre	G+M	14d	16.5691	23.53	69.36	7.04194	3.60546
2_Cre	G+M	14d	40.8414	32.66	34.8	12.505	7.1857
2_Cre	G+M	14d	36.2018	27.96	34.38	12.9476	7.04517
2_Cre	G+M	14d	37.5833	28.66	31.11	13.1141	8.44375
2_Cre	Cortex	14d	7.27245	35.14	234.82	2.06981	1.01567
2_Cre	Cortex	14d	8.90418	34.98	194.88	2.54532	1.00241
2_Cre	Cortex	14d	10.8165	40.2	210.03	2.69088	0.518157
2_Cre	Cortex	14d	15.5319	44.4	157.57	3.4983	0.991297
2_Cre	Cortex	14d	16.7761	37.12	166.92	4.51931	1.89459
2_Cre	Cortex	14d	5.89939	33.6	188.7	1.75576	0.186423
2_Cre	Cortex	14d	11.0672	41.29	188.51	2.68012	0.854382
2_Cre	Cortex	14d	11.2473	37.04	165.99	3.03684	0.637071
2_Cre	Cortex	14d	8.2397	33.27	186.18	2.47664	1.73106
2_Cre	Cortex	14d	12.4752	26.74	165.47	4.66521	2.5394
2_Cre	Cortex	14d	5.81694	33.93	210.68	1.7145	0.207396
2_Cre	Cortex	14d	20.4323	32.87	154.27	6.21681	3.76106
2_Cre	Cortex	14d	17.5055	25.58	153.46	6.84469	5.26828
2_Cre	Cortex	14d	16.8808	31.94	166.3	5.2859	3.02428
2_Cre	Cortex	14d	15.8466	42.16	169.17	3.75909	1.16365
2_Cre	Cortex	14d	6.10407	68.46	194.03	0.89166	0.100325
2_Cre	Cortex	14d	4.94151	31.27	165.83	1.58041	0.564358
2_Cre	Cortex	14d	13.222	29.73	151.77	4.44663	2.08868
2_Cre	Cortex	14d	3.42204	29.21	237.3	1.17172	0.258072
2_Cre	Cortex	14d	11.9299	33.41	195.59	3.5709	1.91407
1_WT	G+M	28d	13.2172	26.15	70.55	5.05442	1.84906
1_WT	G+M	28d	19.3977	25	52.35	7.75824	4.35674
1_WT	G+M	28d	12.4174	44.83	100.37	2.76985	0.620009
1_WT	G+M	28d	18.1971	23.83	40.17	7.63577	1.76694
1_WT	G+M	28d	5.98841	22.11	96.01	2.70904	0.376652
1_WT	G+M	28d	11.7527	22.39	45.43	5.24921	1.20894
1_WT	G+M	28d	3.22426	20.48	83.78	1.57466	0.252123
1_WT	G+M	28d	9.81152	24.56	96.54	3.99515	1.2135
1_WT	G+M	28d	14.6964	30.09	62.17	4.88491	1.74697
1_WT	G+M	28d	8.84702	21.39	73.6	4.13562	0.935114
1_WT	G+M	28d	7.23384	46.52	117.07	1.55503	0.213527
1_WT	G+M	28d	7.74066	38.3	104.88	2.02115	0.39015
1_WT	G+M	28d	7.04909	27.24	100.34	2.58777	0.632459
1_WT	Cortex	28d	5.08609	29.44	143.39	1.72744	0.292443
1_WT	Cortex	28d	3.06292	34.64	189.81	0.8843	0.144022
1_WT	Cortex	28d	0.99606	32.73	248.39	0.30429	0.0457035
1_WT	Cortex	28d	0.39355	21.8	306.32	0.18049	0.00778811
1_WT	Cortex	28d	1.21881	29.4	217.01	0.4146	0.0246143
1_WT	Cortex	28d	1.1982	29.2	236.67	0.41029	0.0248452
1_WT	Cortex	28d	1.18839	33.65	256.82	0.35314	0.00573143
1_WT	Cortex	28d	1.01581	30.74	255.59	0.33047	0.0428682
1_WT	Cortex	28d	2.92844	27.96	200.07	1.04734	0.167059
1_WT	Cortex	28d	2.42604	32.4	207.58	0.74878	0.047234
1_WT	Cortex	28d	0.93665	29.06	224	0.32228	0.0166104
1_WT	Cortex	28d	5.61421	52.35	172.74	1.07236	0.0935745
1_WT	Cortex	28d	0.41038	17.44	236.34	0.23525	0.00336723
2_Cre	G+M	28d	12.9917	23.21	72.84	5.59831	1.44956
2_Cre	G+M	28d	6.13302	25.35	106.67	2.41903	0.544354
2_Cre	G+M	28d	6.7789	27.01	97	2.5095	0.329347
2_Cre	G+M	28d	9.08509	33.23	78.56	2.7339	0.585622
2_Cre	G+M	28d	7.1813	26.51	76.97	2.7086	0.482568
2_Cre	G+M	28d	9.47987	23.64	93.75	4.01048	1.29904
2_Cre	G+M	28d	12.7104	22.58	83.73	5.62792	3.08747
2_Cre	G+M	28d	11.03	34.11	92.11	3.23337	0.852983
2_Cre	G+M	28d	13.4051	43.6	76.53	3.0745	0.610793
2_Cre	G+M	28d	19.0937	27.27	71.43	7.00193	3.45201
2_Cre	G+M	28d	12.4486	34.69	78.15	3.5888	1.34069
2_Cre	G+M	28d	12.5302	20.8	51.92	6.0237	2.51557
2_Cre	G+M	28d	19.3611	29.34	40.59	6.59894	2.16989
2_Cre	G+M	28d	16.3509	29.75	57.6	5.49696	2.2113
2_Cre	G+M	28d	16.1295	24.19	52.5	6.66798	2.48262
2_Cre	G+M	28d	11.6423	25.85	61.85	4.50456	1.22927
2_Cre	G+M	28d	9.80914	33.36	84.07	2.94044	0.720765
2_Cre	G+M	28d	12.5867	27.36	55.39	4.60114	1.64004
2_Cre	G+M	28d	11.5535	18.65	38.02	6.19622	2.43786
2_Cre	Cortex	28d	2.23373	30.26	215.47	0.73826	0.0771711
2_Cre	Cortex	28d	1.51649	28.91	217.85	0.52449	0.0132073
2_Cre	Cortex	28d	2.64542	27.27	178.28	0.96992	0.06325
2_Cre	Cortex	28d	4.45725	43.5	175.84	1.02473	0.0925331
2_Cre	Cortex	28d	0.82938	39.08	243.95	0.21223	0
2_Cre	Cortex	28d	4.64291	49.91	202.55	0.93034	0.156783
2_Cre	Cortex	28d	6.16081	36.83	182.41	1.6728	0.427731
2_Cre	Cortex	28d	5.84802	41.15	177.52	1.42104	0.193456
2_Cre	Cortex	28d	4.05075	35.9	181.54	1.12834	0.139737
2_Cre	Cortex	28d	8.84949	49.52	156.46	1.78722	0.705204
2_Cre	Cortex	28d	6.44562	39.69	177.69	1.62394	0.313041
2_Cre	Cortex	28d	9.50222	54.8	151.27	1.73383	0.4742
2_Cre	Cortex	28d	4.25378	39.79	177.29	1.069	0.162831
2_Cre	Cortex	28d	4.15627	42.74	206.49	0.97251	0.318931
2_Cre	Cortex	28d	0.55744	19.02	230.48	0.29306	0.0372378
2_Cre	Cortex	28d	5.8563	44.26	134.82	1.32301	0.171595
2_Cre	Cortex	28d	4.20599	54.31	195.66	0.77449	0.0861238
2_Cre	Cortex	28d	1.98376	27.17	195.75	0.73016	0.110355
2_Cre	Cortex	28d	6.68996	76.21	170.81	0.87788	0.27867
1_WT	G+M	56d	3.34798	24.42	106.34	1.37072	0.28582
1_WT	G+M	56d	4.71049	45.52	112.38	1.03471	0.531598
1_WT	G+M	56d	4.95204	59.22	196.57	0.83615	0.1581
1_WT	G+M	56d	5.97978	58.26	167.59	1.02633	0.19564
1_WT	G+M	56d	4.36754	32.92	140.46	1.32662	0.585188
1_WT	G+M	56d	3.21702	19.6	141.36	1.6412	0.702678
1_WT	G+M	56d	1.0954	16.3	158.38	0.67204	0.183872
1_WT	G+M	56d	2.49816	44.35	158.99	0.56329	0.176108
1_WT	G+M	56d	2.29621	16.7	118.65	1.37509	0.443836
1_WT	G+M	56d	3.35996	38.76	158.33	0.86676	0.127112
1_WT	Cortex	56d	2.07241	42.82	209.26	0.48395	0.0360646
1_WT	Cortex	56d	1.14077	35.41	233.92	0.32217	0.0649695
1_WT	Cortex	56d	0.65721	29.79	254.43	0.22059	0.016878
1_WT	Cortex	56d	2.02827	45.53	256.36	0.44551	0.106704
1_WT	Cortex	56d	3.27919	52.24	166.46	0.62778	0.111447
1_WT	Cortex	56d	1.25151	28.68	316.6	0.43642	0.176943
1_WT	Cortex	56d	2.89229	79.76	244.92	0.36263	0.0359363
1_WT	Cortex	56d	1.11895	52.68	226.41	0.21242	0.0384278
1_WT	Cortex	56d	0.88953	42.17	228.45	0.21092	0.0318353
1_WT	Cortex	56d	2.0044	52.83	232.56	0.37939	0.0308691
2_Cre	G+M	56d	0.57905	11.21	89.13	0.51658	0.0387477
2_Cre	G+M	56d	2.29084	19.9	116.28	1.15117	0.371316
2_Cre	G+M	56d	2.0004	25.31	140.37	0.79032	0.198662
2_Cre	G+M	56d	3.15391	26.36	93.09	1.19659	0.207386
2_Cre	G+M	56d	2.70663	16.64	86.5	1.62654	0.389654
2_Cre	G+M	56d	2.717	22.46	90.33	1.20981	0.289625
2_Cre	G+M	56d	2.85796	22.69	156.04	1.25944	0.148302
2_Cre	G+M	56d	1.55533	21.48	188	0.72409	0.227013
2_Cre	G+M	56d	1.85693	18.75	89.96	0.99042	0.232359
2_Cre	G+M	56d	1.47477	20.85	119.37	0.70747	0.123992
2_Cre	G+M	56d	2.47614	28.84	131.24	0.85855	0.180877
2_Cre	G+M	56d	4.03972	33.87	150.75	1.19263	0.174502
2_Cre	G+M	56d	1.64352	26.29	106.37	0.62517	0.150446
2_Cre	G+M	56d	3.22375	31.89	86.8	1.01086	0.322785
2_Cre	G+M	56d	1.31206	21.31	92.19	0.61582	0.148222
2_Cre	Cortex	56d	2.75588	29.12	147.15	0.94646	0.1574
2_Cre	Cortex	56d	0.9951	27.89	219.48	0.35674	0.0765729
2_Cre	Cortex	56d	1.74378	40.48	193.03	0.43078	0.0636236
2_Cre	Cortex	56d	0.93415	34.17	234.9	0.27336	0.0545071
2_Cre	Cortex	56d	0.37957	16.25	198.72	0.23363	0.0641136
2_Cre	Cortex	56d	3.72097	71.74	191.94	0.5187	0.0627772
2_Cre	Cortex	56d	0.76338	25.19	239.93	0.30305	0.0440011
2_Cre	Cortex	56d	2.32779	44.64	223.68	0.52143	0.104686
2_Cre	Cortex	56d	1.13597	28.89	185.68	0.39326	0.0603878
2_Cre	Cortex	56d	4.28147	60.46	205.78	0.7082	0.0219051
2_Cre	Cortex	56d	1.49229	34.07	186.91	0.43806	0.056281
2_Cre	Cortex	56d	0.83435	37.89	269.57	0.22022	0.0376663
2_Cre	Cortex	56d	1.53413	57.85	222.11	0.2652	0.0353162
2_Cre	Cortex	56d	2.04717	47.95	161.95	0.42691	0.0584692
2_Cre	Cortex	56d	2.64369	56.06	191.54	0.47161	0.0524334

## Sheet: Histology
type	time	site	alp	trap	cd34	f480
1_WT	05d	1_Gap_Med	0.026307	0.197759	0.171999	0.211026
1_WT	05d	1_Gap_Med	0.0393549	1.50933	1.08051	1.39004
1_WT	05d	1_Gap_Med	0.00377055	0.00133431	0.311725	0.569627
1_WT	05d	1_Gap_Med	0.00300505	0.00126255	0.0681903	0.718349
1_WT	05d	1_Gap_Med	0.00242629	0.612525	0.10548	0.281837
1_WT	05d	1_Gap_Med	0.00876246	0.00192957	0.0422072	0.718349
1_WT	05d	1_Gap_Med	0.0141836	0.333097	0.929702	1.44893
1_WT	05d	1_Gap_Med	0.00991149	0.514536	0.3034	0.718349
1_WT	05d	1_Gap_Med	0.00537897	0.000210432	0.0456356	0.718349
1_WT	05d	1_Gap_Med	0.0137915	0.312255	0.317175	0.408628
1_WT	14d	1_Gap_Med	7.38015	2.71968	1.13228	2.30672
1_WT	14d	1_Gap_Med	3.28492	2.54486	1.32443	3.58808
1_WT	14d	1_Gap_Med	4.64362	2.7826	0.36215	2.02552
1_WT	14d	1_Gap_Med	7.56957	9.23415	0.236852	3.58808
1_WT	14d	1_Gap_Med	5.96138	3.44984	1.2813	3.58808
1_WT	14d	1_Gap_Med	7.25876	2.77905	0.930441	4.24247
1_WT	14d	1_Gap_Med	4.1288	11.0217	0.592116	3.58808
1_WT	14d	1_Gap_Med	3.85334	3.91701	0.752948	4.97186
1_WT	14d	1_Gap_Med	7.15535	9.99818	1.38496	3.58808
1_WT	14d	1_Gap_Med	1.14427	4.58977	0.865501	3.58808
1_WT	14d	1_Gap_Med	6.48483	8.99743	1.12027	2.8675
1_WT	14d	1_Gap_Med	5.80979	5.10672	0.402761	5.11437
1_WT	14d	1_Gap_Med	2.17638	5.09244	0.865501	3.58808
1_WT	28d	1_Gap_Med	3.46599	3.26378	0.322048	4.87543
1_WT	28d	1_Gap_Med	2.08078	0.161659	0.226851	3.23396
1_WT	28d	1_Gap_Med	4.03161	1.00922	0.375074	4.35474
1_WT	28d	1_Gap_Med	3.69548	1.18252	0.450183	3.12327
1_WT	56d	1_Gap_Med	1.17292	0.465042
1_WT	56d	1_Gap_Med	1.35461	0.237286
1_WT	56d	1_Gap_Med	3.14048	0.478726
1_WT	56d	1_Gap_Med	3.08889	0.202384
1_WT	56d	1_Gap_Med	2.11388	0.285958
1_WT	56d	1_Gap_Med	1.68271	0.0554201
2_Cre	05d	1_Gap_Med	0.0481047	0.0561404	0.271384	0.584761
2_Cre	05d	1_Gap_Med	0.00611191	0.0247632	0.0842125	0.132112
2_Cre	05d	1_Gap_Med	0.00932419	0.00518686	0.0410579	0.0896693
2_Cre	05d	1_Gap_Med	0.00629006	0.003006	0.34632	0.476407
2_Cre	05d	1_Gap_Med	0.0113773	0.00242149	0.0883382	0.288698
2_Cre	05d	1_Gap_Med	0.0105113	0.00190132	0.142331	0.906251
2_Cre	05d	1_Gap_Med	0.00700732	0.0290077	0.154717	0.0236544
2_Cre	05d	1_Gap_Med	0.0859675	0.000726651	0.121589	0.357365
2_Cre	05d	1_Gap_Med	0.00656718	0.00240912	0.0158927	0.357365
2_Cre	14d	1_Gap_Med	2.78111	1.68478	0.630207	1.75733
2_Cre	14d	1_Gap_Med	7.70597	3.34296	1.30301	2.26695
2_Cre	14d	1_Gap_Med	6.30932	4.35131	1.39055	2.02086
2_Cre	14d	1_Gap_Med	3.79754	1.19257	0.443926	2.26695
2_Cre	14d	1_Gap_Med	2.03926	2.14476	1.92626	2.73649
2_Cre	14d	1_Gap_Med	7.61351	5.91749	0.54338	3.13658
2_Cre	14d	1_Gap_Med	4.87362	7.26614	0.535821	3.0501
2_Cre	14d	1_Gap_Med	1.34557	0.787556	0.921191	2.26695
2_Cre	14d	1_Gap_Med	3.87448	3.92834	1.42166	1.17611
2_Cre	14d	1_Gap_Med	3.33453	6.16938	0.0959047	1.99118
2_Cre	28d	1_Gap_Med	2.06652	2.20084	0.645594	2.61546
2_Cre	28d	1_Gap_Med	1.67625	0.521205	0.334358	3.9991
2_Cre	28d	1_Gap_Med	2.14738	0.425095	0.238789	2.97218
2_Cre	28d	1_Gap_Med	1.33278	2.148	0.684755	1.82048
2_Cre	28d	1_Gap_Med	3.96744	1.42776	0.454209	2.4346
2_Cre	28d	1_Gap_Med	1.60643	1.50251	0.454209	2.95899
2_Cre	28d	1_Gap_Med	1.6522	1.93543	0.454209	2.95899
2_Cre	28d	1_Gap_Med	3.29965	3.35817	0.454209	3.62744
2_Cre	28d	1_Gap_Med	1.181	0.826438	0.36755	3.01269
2_Cre	28d	1_Gap_Med	2.48727	1.96729	0.454209	3.18998
2_Cre	56d	1_Gap_Med	1.10713	1.37113
2_Cre	56d	1_Gap_Med	1.71051	0.811232
2_Cre	56d	1_Gap_Med	5.72433	0.592685
2_Cre	56d	1_Gap_Med	3.55849	0.672705
2_Cre	56d	1_Gap_Med	2.66791	0.208689
1_WT	05d	2_Cortex	1.47197	0.101952	0.359116	0.140718
1_WT	05d	2_Cortex	1.00403	0.427753	0.203312	0.0630291
1_WT	05d	2_Cortex	3.89924	0.00794147	0.71132	0.21486
1_WT	05d	2_Cortex	2.7881	0.0161222	0.256806	0.226817
1_WT	05d	2_Cortex	2.77987	0.0849418	0.655845	0.16172
1_WT	05d	2_Cortex	0.753499	0.00574925	0.156754	0.16172
1_WT	05d	2_Cortex	2.68136	0.0329203	0.345255	0.206941
1_WT	05d	2_Cortex	0.894943	0.00859288	0.160023	0.16172
1_WT	05d	2_Cortex	2.3064	0.00235467	0.158836	0.16172
1_WT	05d	2_Cortex	3.65945	0.00678362	0.445282	0.117952
1_WT	14d	2_Cortex	5.67391	5.76188	0.892426	0.29362
1_WT	14d	2_Cortex	4.00891	6.88276	0.729828	0.279327
1_WT	14d	2_Cortex	4.64362	0.955919	1.07699	0.178963
1_WT	14d	2_Cortex	1.06064	2.19271	0.11966	0.279327
1_WT	14d	2_Cortex	6.54263	2.00137	1.18891	0.279327
1_WT	14d	2_Cortex	7.58503	0.149877	0.695689	0.355619
1_WT	14d	2_Cortex	6.30404	6.32068	0.765666	0.279327
1_WT	14d	2_Cortex	5.22235	2.2494	0.612906	0.38779
1_WT	14d	2_Cortex	5.39114	5.4929	0.506241	0.279327
1_WT	14d	2_Cortex	5.9417	8.68522	0.692761	0.279327
1_WT	14d	2_Cortex	5.30566	3.99295	0.989651	0.206584
1_WT	14d	2_Cortex	3.11948	3.33691	0.0423948	0.253389
1_WT	14d	2_Cortex	3.09887	1.07441	0.692761	0.279327
1_WT	28d	2_Cortex	5.07952	2.69633	1.06468	0.193836
1_WT	28d	2_Cortex	6.71003	1.09558	0.872494	0.144716
1_WT	28d	2_Cortex	6.17469	0.823744	0.951831	0.504035
1_WT	28d	2_Cortex	4.96283	0.886578	0.556258	0.199909
1_WT	56d	2_Cortex	11.4414	0.594207	0.345516
1_WT	56d	2_Cortex	5.38429	0.397854	0.555832
1_WT	56d	2_Cortex	12.0035	1.14143	0.887484
1_WT	56d	2_Cortex	4.621	0.515466	0.625312
1_WT	56d	2_Cortex	11.7149	0.543845	0.634365
1_WT	56d	2_Cortex	9.33549	0.219317	0.70336
2_Cre	05d	2_Cortex	1.0825	0.00350471	0.393799	0.0687681
2_Cre	05d	2_Cortex	5.105	0.0268334	0.59873	0.129633
2_Cre	05d	2_Cortex	5.51188	0.0026025	0.0411266	0.0451915
2_Cre	05d	2_Cortex	1.4108	0.00689349	0.439987	0.348416
2_Cre	05d	2_Cortex	0.885652	0.0238518	0.0228538	0.336124
2_Cre	05d	2_Cortex	0.0400007	0.00228639	0.277802	0.0278967
2_Cre	05d	2_Cortex	0.064879	0.05664	0.0244382	0.0476173
2_Cre	05d	2_Cortex	3.93822	0.00361369	0.0112517	0.143378
2_Cre	05d	2_Cortex	2.23668	0.00710148	0.326042	0.143378
2_Cre	14d	2_Cortex	9.58304	1.01699	1.14941	0.230921
2_Cre	14d	2_Cortex	8.44127	1.70454	0.972503	0.392984
2_Cre	14d	2_Cortex	8.42949	3.64623	0.817341	0.201018
2_Cre	14d	2_Cortex	6.15623	1.35124	0.99283	0.392984
2_Cre	14d	2_Cortex	5.95743	5.4173	0.419305	0.524726
2_Cre	14d	2_Cortex	8.77167	3.11108	0.693269	0.478918
2_Cre	14d	2_Cortex	8.20125	14.571	0.403757	0.493273
2_Cre	14d	2_Cortex	1.55753	1.65872	0.703915	0.392984
2_Cre	14d	2_Cortex	3.18022	4.1564	0.606374	0.330102
2_Cre	14d	2_Cortex	5.64265	2.15104	0.280443	0.491928
2_Cre	28d	2_Cortex	10.3336	3.05489	1.5481	0.51275
2_Cre	28d	2_Cortex	5.08829	0.49164	1.19679	0.24433
2_Cre	28d	2_Cortex	6.53333	1.12874	1.02643	0.150025
2_Cre	28d	2_Cortex	3.57844	4.3235	1.09133	0.164789
2_Cre	28d	2_Cortex	4.15056	1.32432	1.31053	0.831741
2_Cre	28d	2_Cortex	3.51115	2.96949	1.31053	0.414927
2_Cre	28d	2_Cortex	6.2899	1.79697	1.31053	0.414927
2_Cre	28d	2_Cortex	8.1826	5.71848	1.31053	0.630734
2_Cre	28d	2_Cortex	4.47972	2.66202	1.69	0.361751
2_Cre	28d	2_Cortex	7.69275	1.73016	1.31053	0.423295
2_Cre	56d	2_Cortex	6.65532	1.42078
2_Cre	56d	2_Cortex	7.2914	1.82222
2_Cre	56d	2_Cortex	8.31422	0.600797
2_Cre	56d	2_Cortex	13.0442	1.2536
2_Cre	56d	2_Cortex	12.3955	1.88283
